# Supplementary material for: Screening of Porcine Innate Immune Adaptor Signaling Revealed Several Anti-PRRSV Signaling Pathways
Source: Vaccines (Basel). 2021 Oct 14;9(10):1176. doi: 10.3390/vaccines9101176 (PMC8538207; doi:10.3390/vaccines9101176)
Supplement: Supplementary file 1 [file vaccines-09-01176-s001.zip]

Archive with 1 entries (1 files):
- vaccines-1343713-supplementary.pdf
